# Supplementary material for: Key Factors Affecting the Flesh Flavor Quality and the Nutritional Value of Grass Carp in Four Culture Modes
Source: Foods. 2021 Sep 2;10(9):2075. doi: 10.3390/foods10092075 (PMC8471861; doi:10.3390/foods10092075)
Supplement: Supplementary file 1 [file foods-10-02075-s001.zip]

Archive with 1 entries (1 files):
- foods-1347913-supplementary.pdf
